# Supplementary material for: The MYC-YBX1 Circuit in Maintaining Stem-like Vincristine-Resistant Cells in Rhabdomyosarcoma
Source: Cancers (Basel). 2023 May 17;15(10):2788. doi: 10.3390/cancers15102788 (PMC10216535; doi:10.3390/cancers15102788)
Supplement: Supplementary file 1 [file cancers-15-02788-s001.zip]

Archive with 1 entries (1 files):
- cancers-2360744-supplementary.pdf
